# Supplementary material for: Long-Term Alterations of Glucocorticoid Receptor Expression and CD4+ T Cells in Adolescent Rhesus Macaques Following Early-Life Adversity
Source: Biomolecules. 2025 Dec 5;15(12):1701. doi: 10.3390/biom15121701 (PMC12731112; doi:10.3390/biom15121701)
Supplement: Supplementary file 1 [file biomolecules-15-01701-s001.zip]

Archive with 1 entries (1 files):
- biomolecules-3729384-supplementary.pdf
